# Supplementary material for: Suppression of Laccase 2 severely impairs cuticle tanning and pathogen resistance during the pupal metamorphosis of Anopheles sinensis (Diptera: Culicidae)
Source: Parasit Vectors. 2017 Apr 4;10:171. doi: 10.1186/s13071-017-2118-4 (PMC5381134; doi:10.1186/s13071-017-2118-4)
Supplement: Supplementary file 1 — Primers used in this study. (XLSX 11 kb) [file 13071_2017_2118_MOESM1_ESM.xlsx]

## Sheet: 引物
Additional file 1
	F primer (5'---3')	R primer (5'---3')
AsLaccase2 sequence 1	ATGGCCATAGACTGGCGAAATC	CCCTGCTGGATGGGACACTG
AsLaccase2 sequence 2	CCATCCAGCAGGGCAACA	AAGATTTCCAGCGGCGTGT
AsLaccase2 sequence 3	TGCTCATCAACGGCAAGG	AGATGGAACGGATGGCTCA
AsLaccase2 sequence 4	GCCGTTCCGCTTCTATCTCT	CCCTCCAAACCGTCTTCG
AsLaccase2 sequence 5	AGTCCCCAACAATGGCTACG	ACCTAGCGGGATTAGCTTGTATC
3'RACE innerprimer	GACCAACCAGGGATACGATACAAGC
3'RACE outerprimer	CGGTTCCCGTAACGAGCACACATT
GeneRacer 3' Primer		GCTGTCAACGATACGCTACGTAACG
GeneRacer 3' Nested Primer		CGCTACGTAACGGCATGACAGTG
Primers used in qRT-PCR
	F primer (5'---3')	R primer (5'---3')
AsLaccase2	GTTCCCGTAACGAGCACACATT	CTCCAAACCGTCTTCGCATC
RPL49	GGAGCCGGTCGGTGATATGT	TTCCTTCTCGGTCGGCTTCG
Primers used in RT-PCR for expression assay in immune tissues
	F primer (5'---3')	R primer (5'---3')
	GTTCCCGTAACGAGCACACATT	CTCCAAACCGTCTTCGCATC
Primers used in dsRNA template amplification
	F primer (5'---3')	R primer (5'---3')
AsLaccase2	TAATACGACTCACTATAGGGAGACCATCCAGCAGGGCAACA	TAATACGACTCACTATAGGGAGAAAGATTTCCAGCGGCGTGT
AsLaccase2-2	TAATACGACTCACTATAGGGAGATGCTCATCAACGGCAAGG	TAATACGACTCACTATAGGGAGAAGATGGAACGGATGGCTCA
Red	TAATACGACTCACTATAGGGAGACTTCAAGGTGCGCATGGAG	TAATACGACTCACTATAGGGAGATGTGGATCTCGCCCTTCAG
