# Supplementary material for: Suppression of Laccase 2 severely impairs cuticle tanning and pathogen resistance during the pupal metamorphosis of Anopheles sinensis (Diptera: Culicidae)
Source: Parasit Vectors. 2017 Apr 4;10:171. doi: 10.1186/s13071-017-2118-4 (PMC5381134; doi:10.1186/s13071-017-2118-4)
Supplement: Supplementary file 3 — Prediction of cis-acting transcriptional regulatory elements upstream. 7.5 kb of Laccase 2. (XLSX 9 kb) [file 13071_2017_2118_MOESM3_ESM.xlsx]

## Sheet: Sheet1
Additional file 3
	BR-C	ECR::USP	E74	FTZ	Total
AgLac2	13	2	3	12	30
AaLac2	13	1	3	14	31
AcLac2	19	1	12	10	42
AdLac2	33	2	9	11	55
AfLac2	28	2	4	15	49
AstLac2	16	3	9	16	44
AdaLac2	11	0	19	15	45
AsLac2	22	1	7	7	37
AeLac2	29	0	6	11	46
DmLac2	30	1	10	5	46
BmLac2	30	1	2	12	45
MsLac2	30	1	9	19	59
TcLac2	39	0	2	23	64
